# Supplementary material for: Environmental Concentrations of PFOS Accumulate in the Euglena Eyespot and Impair Chloroplast ATP Synthase Activity: A Dual Impairment of Phototaxis and Photosynthetic Light Reactions
Source: Toxics. 2026 Jun 22;14(6):540. doi: 10.3390/toxics14060540 (PMC13308086; doi:10.3390/toxics14060540)
Supplement: Supplementary file 1 [file toxics-14-00540-s001.zip]

Archive with 1 entries (1 files):
- toxics-4298030-supplementary.pdf
